# Supplementary material for: New perspectives on head and neck allometry and ecomorphology in tetrapods
Source: Biol Rev Camb Philos Soc. 2025 Nov 11;101(2):665–94. doi: 10.1111/brv.70099 (PMC12965857; doi:10.1111/brv.70099)
Supplement: Supplementary file 1 — Table S1. Summary of PGLS information for log10‐transformed linear and volumetric parameters against body size (whole body convex hull volume) for all taxa (N = 410). Table S2. Summary of OLS regression information for log10‐transformed volume parameters against body size (whole body convex hull volume) for all taxa (N = 410) and for the data set excluding sauropod dinosaurs (N = 387). Table S3. Summary of PGLS information for log10‐transformed parameters against neck length for all taxa (N = 410). Table S4. Summary of OLS regression information for log10‐transformed volume parameters against body size (whole body convex hull volume) for all taxa (N = 410) and for the data set excluding sauropod dinosaurs (N = 387). Table S5. Summary of results for the linear and quadratic models for all taxa against body size (whole body convex hull volume) for all taxa (N = 410). Table S6. Summary of PGLS information for log10‐transformed volume and length parameters against body size (whole body convex hull volume) for all taxa under and over 25 kg. Table S7. Summary of PGLS information for log10‐transformed volume and length parameters against body size (whole body convex hull volume) for all taxa under and over 100 kg. Table S8. Summary of PGLS information for log10‐transformed volume and length parameters against body size (whole body convex hull volume) for all taxa under and over 500 kg. Table S9. Summary of PGLS information for log10‐transformed length and volume parameters against body size (whole body convex hull volume) for all taxonomic groupings. Table S10. Results from a phylogenetic ANCOVA for skull length amongst different taxonomic groupings. Table S11. Results from a phylogenetic ANCOVA for skull width amongst different taxonomic groupings. Table S12. Results from a phylogenetic ANCOVA for skull volume amongst different taxonomic groupings. Table S13. Results from a phylogenetic ANCOVA for skull α‐shape k = 1 amongst different taxonomic groupings. Table S14. Resul [file BRV-101-665-s001.xlsx]

## Sheet: Table S1
Table S1. Summary of PGLS information for log10-transformed linear and volumetric parameters against body size (whole body convex hull volume) for all taxa (N = 410). The intercept, slope, upper and lower 95% confidence intervals (CI) about the slope, lambda, R2 and P value are tabulated.
Parameter	Intercept	Slope	Lower 95% CI	Upper 95% CI	Lambda	R2	P value
Skull length	-0.257	0.29	0.2803	0.2997	0.86	0.94	<0.001
Skull width	-0.377	0.31	0.29836	0.32164	0.85	0.933	<0.001
Skull convex hull volume	-1.367	0.917	0.88	0.95	0.84	0.96	<0.001
Skull alpha-shape k=1	-1.498	0.896	0.8766	0.9154	0.91	0.969	<0.001
Skull alpha-shape k=2	-1.42	0.91	0.88866	0.93134	0.9	0.967	<0.001
Neck length	-0.34	0.357	0.33954	0.37446	0.81	0.95	<0.001
Neck volume	-1.927	1	0.97	1.02328	0.83	0.987	<0.001

## Sheet: Table S2
Table S2. Summary of OLS regression information for log10-transformed volume parameters against body size (whole body convex hull volume) for all taxa (N = 410) and for the dataset excluding sauropod dinosaurs (N = 387). The intercept, slope, upper and lower 95% confidence intervals (CI) about the slope, and P value are tabulated.
Parameter	Data set	Intercept	Slope	Lower 95% CI	Upper 95% CI	P value
Skull length	Whole data set	-0.23532	0.29013	0.2829	0.29725	<0.001
	Sauropods removed	-0.17823	0.30349	0.29762	0.30954	<0.001
Skull width	Whole data set	-0.54845	0.25006	0.24243	0.25738	<0.001
	Sauropods removed	-0.5096	0.2591	0.25169	0.26665	<0.001
Skull convex hull volume	Whole data set	-1.5603	0.84345	0.82387	0.86139	<0.001
	Sauropods removed	-1.4115	0.87827	0.86266	0.89496	<0.001
Skull alpha-shape k=1	Whole data set	-1.6399	0.84905	0.83156	0.86705	<0.001
	Sauropods removed	-1.4945	0.88309	0.86928	0.89825	<0.001
Skull alpha-shape k=2	Whole data set	-1.614	0.84012	0.82189	0.85801	<0.001
	Sauropods removed	-1.4717	0.87343	0.85841	0.88869	<0.001
Neck length	Whole data set	0.010685	0.45866	0.44578	0.47234	<0.001
	Sauropods removed	-0.042796	0.44615	0.43213	0.46034	<0.001
	Non-avian dinosaurs onlu	0.066686	0.397	0.345	0.437	<0.001
Neck volume	Whole data set	-1.4857	1.1421	1.1255	1.1582	<0.001
	Sauropods removed	-1.5577	1.1254	1.1086	1.141	<0.001

## Sheet: Table S3
Table S3. Summary of PGLS information for log10-transformed parameters against neck length for all taxa (N = 410). The intercept, slope, upper and lower 95% confidence intervals (CI) about the slope, lambda, R2 and P values are tabulated.
Volume parameter	Intercept	Slope	Lower 95% CI	Upper 95% CI	Lambda	R2	P value
Skull length vs neck length	-0.16	0.67	0.63314	0.70686	0.82	0.87	<0.001
Skull width vs neck length	-0.31	0.68	0.63538	0.72462	0.86	0.83	<0.001
Skull volume vs neck length	-1.18	1.99	1.86972	2.11028	0.83	0.87	<0.001
Skull alpha-shape k=1 vs neck length	-1.307	1.95	1.83457	2.06543	0.872	0.88	<0.001
Skull alpha-shape k=2 vs neck length	-1.23	1.98	1.86166	2.09834	0.86	0.87	<0.001

## Sheet: Table S4
Table S4. Summary of OLS regression information for log10-transformed volume parameters against body size (whole body convex hull volume) for all taxa (N = 410) and for the dataset excluding sauropod dinosaurs (N = 387). The intercept, slope, upper and lower 95% confidence intervals (CI) about the slope, and P value are tabulated.
Parameter	Data set	Intercept	Slope	Lower 95% CI	Upper 95% CI	P value
Skull length vs neck length	Whole data set	-0.31072	0.58413	0.56291	0.60543	<0.001
	Sauropods removed	-0.23753	0.62224	0.60196	0.64286	<0.001
Skull width vs neck length	Whole data set	-0.65333	0.47531	0.45223	0.49785	<0.001
	Sauropods removed	-0.61537	0.49504	0.46752	0.52236	<0.001
Skull volume vs neck length	Whole data set	-1.8518	1.6471	1.5799	1.7115	<0.001
	Sauropods removed	-1.6829	1.7352	1.6657	1.8065	<0.001
Skull alpha-shape k=1 vs neck length	Whole data set	-1.9271	1.6624	1.5969	1.7238	<0.001
	Sauropods removed	-1.7596	1.7498	1.6839	1.825	<0.001
Skull alpha-shape k=2 vs neck length	Whole data set	-1.9072	1.6386	1.5738	1.7035	<0.001
	Sauropods removed	-1.7462	1.7226	1.6543	1.7942	<0.001

## Sheet: Table S5
Table S5. Summary of results for the linear and quadratic models for all taxa against body size (whole body convex hull volume) for all taxa (N = 410). SE, standard error; SEE, standard error of the estimate; AICc, Akaike information criterion corrected for limited sample size; CI, confidence interval. Highlighted comparisons indicate the best fitting raw and phylogenetically informed models for …
Parameter	Model	First degree coefficient slope	P value	Second degree coefficient slope	P value	Intercept	R²	SEE	AICc	Lower 95% CI	Upper 95% CI
Skull length	Linear raw	0.266 (0.007)	<0.001	-	-	-0.352	0.794	0.294	166.458	0.25228	0.27972
	Linear phylogenetic	0.275 (0.017)	<0.001	-	-	-0.276	1.13	0.299	431.719	0.24168	0.30832
	Quadratic raw	0.231 (0.019)	<0.001	-0.006 (0.003)	0.0538	-0.373	0.794	0.292	164.736	0.19376	0.26824
	Quadratic phylogenetic	0.213 (0.036)	<0.001	-0.009 (0.005)	0.0532	-0.325	1.13	0.299	438.811	0.14244	0.28356
Skull width	Linear raw	0.225 (0.006)	<0.001	-	-	-0.622	0.78	0.261	67.493	0.21324	0.23676
	Linear phylogenetic	0.280 (0.016)	<0.001	-	-	-0.433	1.07	0.292	386.894	0.24864	0.31136
	Quadratic raw	0.238 (0.017)	<0.001	0.002 (0.003)	0.431	0.431	0.778	0.261	68.897	0.20468	0.27132
	Quadratic phylogenetic	0.191 (0.034)	<0.001	-0.014 (0.005)	0.003	-0.503	1.06	0.296	388.975	0.12436	0.25764
Skull volume	Linear raw	0.843 (0.007)	<0.001	-	-	-1.56	0.9699	0.3227	17.937	0.83	0.857
	Linear phylogenetic	0.815 (0.006)	<0.001	-	-	-1.597	1.594	0.332	490.887	0.698	0.9326
	Quadratic raw	0.756 (0.02)	<0.001	-0.015	<0.001	-1.614	0.9713	0.315	0.1	0.76188	0.7502
	Quadratic phylogenetic	0.757 (0.02)	<0.001	-0.01	0.0021	-1.607	1.578	0.329	492.987	0.76188	0.7502
Skull alpha-shape k=1	Linear raw	0.849 (0.007)	<0.001	-	-	-1.6399	0.9734	0.305	27.009	0.83528	12.849
	Linear phylogenetic	0.823 (0.006)	<0.001	-	-	-1.661	1.531	0.315	514.304	0.81124	0.83516
	Quadratic raw	0.750 (0.019)	<0.001	-0.0117	<0.001	-1.701	0.9753	0.294	0.1	0.74412	0.75588
	Quadratic phylogenetic	0.757 (0.019)	<0.001	-0.0117	<0.001	-1.673	1.509	0.312	512.952	0.75112	0.76288
Skull alpha-shape k=2	Linear raw	0.840 (0.007)	<0.001	-	-	-1.614	0.972	0.312	17.2585	0.82628	0.85372
	Linear phylogenetic	0.814 (0.006)	<0.001	-	-	-1.622	1.562	0.324957	500.62	0.802279	0.825721
	Quadratic raw	0.757 (0.020)	<0.001	-0.014	<0.001	1.23e-05	0.9729	0.305	0.1	0.75112	0.76288
	Quadratic phylogenetic	0.759 (0.020)	<0.001	-0.0097	0.0035	-1.632	1.547	0.324	500.502	0.75312	0.76488
Neck length	Linear raw	0.446 (0.009)	<0.001	-	-	-0.04	0.8531	0.401	420.164	0.42836	0.46364
	Linear phylogenetic	0.347 (0.014)	<0.001	-	-	-0.398	0.942	0.457	282.459	0.31956	0.37444
	Quadratic raw	0.410 (0.026)	<0.001	-0.006 (0.004)	0.15	-0.06	0.853	0.3999	420.101	0.46096	0.35904
	Quadratic phylogenetic	0.407 (0.029)	<0.001	0.009 (0.004)	0.0238	-0.35	0.937	0.456	288.545	0.35016	0.46384
Neck volume	Linear raw	1.144 (0.010)	<0.001	-	-	-1.495	0.975	0.399	413.546	1.126	1.162
	Linear phylogenetic	0.979 (0.016)	<0.001	-	-	-1.956	1.057	0.538	378.015	0.948	1.011
	Quadratic raw	1.157 (0.026)	<0.001	0.002 (0.004)	0.606	-1.487	0.975	0.399	415.307	1.106	1.208
	Quadratic phylogenetic	1.095 (0.033)	<0.001	0.018 (0.005)	<0.001	-1.867	1.039	0.522	374.016	1.029	1.16

## Sheet: Table S6
Table S6. Summary of PGLS information for log10-transformed volume and length parameters against body size (whole body convex hull volume) for all taxa under and over 25kg. The intercept, slope, upper and lower 95% confidence intervals (CI) about the slope, lambda and P value are tabulated.
Parameter	Size bins	Intercept	Slope	Lower 95% CI	Upper 95% CI	Lambda	P value
Skull length	< 25kg	-0.202	0.2963	0.28062	0.31198	0.5	<0.001
	> 25kg	-0.14	0.23	0.1712	0.2888	1.004	<0.001
Skull width	< 25kg	-0.289	0.31	0.29628	0.32372	0.78	<0.001
	> 25kg	-0.36	0.29	0.2312	0.3488	0.995	<0.001
Skull volume	< 25kg	-1.55	0.86	0.8208	0.8992	0.34	<0.001
	> 25kg	-1.07	0.83	0.6536	1.0064	0.97	<0.001
alpha-shape k=1	< 25kg	-1.487	0.897	0.87544	0.91856	0.822	<0.001
	> 25kg	-1.19	0.78	0.64672	0.91328	1	<0.001
alpha-shape k=2	< 25kg	-1.405	0.91	0.8904	0.9296	0.834	<0.001
	> 25kg	-1.12	0.826	0.679	0.973	0.99	<0.001
Neck length	< 25kg	-0.24	0.37	0.34648	0.39352	0.7	<0.001
	> 25kg	-0.48	0.41	0.3316	0.4884	0.99	<0.001
Neck volume	< 25kg	-1.89	0.99	0.95864	1.02136	0.88	<0.001
	> 25kg	-1.91	1.01	0.8532	1.1668	0.86	<0.001

## Sheet: Table  S7
Table S7. Summary of PGLS information for log10-transformed volume and length parameters against body size (whole body convex hull volume) for all taxa under and over 100kg. The intercept, slope, upper and lower 95% confidence intervals (CI) about the slope, lambda and P value are tabulated.
Parameter	Size bins	Intercept	Slope	Lower 95% CI	Upper 95% CI	Lambda	P value
Skull length	< 100kg	-0.017	0.298	0.28036	0.31564	0.99	<0.001
	> 100kg	-0.242	0.272	0.21908	0.32492	0.97	<0.001
Skull width	< 100kg	-0.31	0.31	0.29432	0.32568	0.97	<0.001
	> 100kg	-0.375	0.353	0.2746	0.4314	0.89666	<0.001
Skull volume	< 100kg	-0.908	0.91	0.8708	0.9492	0.99	<0.001
	> 100kg	-1.39	0.86	0.6836	1.0364	0.86	<0.001
alpha-shape k=1	< 100kg	-0.984	0.899	0.8696	0.9284	0.989	<0.001
	> 100kg	-1.445	0.895	0.75388	1.03612	0.937	<0.001
alpha-shape k=2	< 100kg	-0.946	0.913	0.8836	0.9424	0.99	<0.001
	> 100kg	-1.41	0.897	0.74804	1.04596	0.921	<0.001
Neck length	< 100kg	-0.617	0.36	0.3404	0.3796	0.86	<0.001
	> 100kg	-0.08	0.42	0.322	0.518	0.96	<0.001
Neck volume	< 100kg	-2.02	1.009	0.9698	1.0482	0.79	<0.001
	> 100kg	-1.86	1.18	1.0232	1.3368	0.95	<0.001

## Sheet: Table S8
Table S8. Summary of PGLS information for log10-transformed volume and length parameters against body size (whole body convex hull volume) for all taxa under and over 500kg. The intercept, slope, upper and lower 95% confidence intervals (CI) about the slope, lambda and P value are tabulated.
Parameter	Size bins	Intercept	Slope	Lower 95% CI	Upper 95% CI	Lambda	P value
Skull length	< 500kg	-0.054	0.295	0.2754	0.3146	0.99	<0.001
	> 500kg	-0.32	0.351	0.28436	0.41764	1.017	<0.001
Skull width	< 500kg	-0.328	0.306	0.2864	0.3256	0.98	<0.001
	> 500kg	-0.47	0.383	0.28108	0.48492	0.83	<0.001
Skull volume	< 500kg	-0.977	0.91	0.8512	0.9688	0.98	<0.001
	> 500kg	-1.57	0.87	0.6348	1.1052	0.87	<0.001
alpha-shape k=1	< 500kg	-1.066	0.893	0.8636	0.9224	0.99	<0.001
	> 500kg	-1.636	0.898	0.69416	1.10184	0.88	<0.001
alpha-shape k=2	< 500kg	-1.021	0.911	0.87964	0.94236	0.989	<0.001
	> 500kg	-1.613	0.9	0.8804	0.9196	0.887	<0.001
Neck length	< 500kg	-0.54	0.36	0.33648	0.38352	0.99	<0.001
	> 500kg	-0.309	0.461	0.34144	0.58056	0.85	<0.001
Neck volume	< 500kg	-2.06	0.98	0.9408	1.0192	0.97	<0.001
	> 500kg	-1.54	1.19	1.02595	1.35405	0.66	<0.001

## Sheet: Table S9
Table S9. Summary of PGLS information for log10-transformed length and volume parameters against body size (whole body convex hull volume) for all taxonomic groupings. The intercept, slope, upper and lower 95% confidence intervals (CI) about the slope, RSE (residual standard error), lambda and P value are tabulated.
Parameter	Group	N	Intercept	Slope	Lower 95% CI	Upper 95% CI	RSE	Lambda	P value
Skull length	Amphibians	116	-0.229	0.294	0.25284	0.33516	0.089	0.991	<0.001
	Birds	47	-0.954	0.254	0.1764	0.3136	0.146	1.002	<0.001
	Dinosaurs	55	-0.761	0.263	0.2042	0.3218	0.097	0.49	<0.001
	Mammals	143	-0.378	0.271	0.23572	0.30628	0.041	0.16	<0.001
	Other reptiles	49	-0.116	0.281	0.18104	0.38096	0.107	1	<0.001
Skull width	Amphibians	116	-0.189	0.351	0.32748	0.37452	0.076	1	<0.001
	Birds	47	-1.157	0.265	0.22972	0.30028	0.028	0.93	<0.001
	Dinosaurs	55	-1.689	0.26	0.22276	0.29724	0.085	0.067	<0.001
	Mammals	143	-0.909	0.289	0.25372	0.32428	0.042	0.18	<0.001
	Other reptiles	49	-0.75	0.33	0.25552	0.40448	0.075	1	<0.001
Skull volume	Amphibians	116	-0.84	0.987	0.959452	1.01455	0.179	0.719667	<0.001
	Birds	47	-1.935	0.788	0.72204	0.85396	0.22	0.719	<0.001
	Dinosaurs	55	-1.646	0.88	0.77912	0.98088	0.539	0.877	<0.001
	Mammals	143	-1.267	0.931	0.90578	0.95622	0.208	0.266	<0.001
	Other reptiles	49	-1.535	0.858	0.77652	0.93948	0.379	0.809	<0.001
Skull alpha-shape k=1	Amphibians	116	-1.109	0.952	0.9229	0.9811	0.197	0.78	<0.001
	Birds	47	-2.05	0.785	0.721607	0.848393	0.228587	0.813	<0.001
	Dinosaurs	55	-1.735	0.873	0.77794	0.96806	0.5099	0.885	<0.001
	Mammals	143	-1.422	0.910958	0.889618	0.932298	0.211	0.695	<0.001
	Other reptiles	49	-1.609	0.852	0.77052	0.93348	0.377	0.788	<0.001
Skull alpha-shape k=2	Amphibians	116	-0.888	0.984	0.9549	1.0131	0.184	0.7215	<0.001
	Birds	47	-2.015	0.786	0.72392	0.84808	0.211997	0.796	<0.001
	Dinosaurs	55	-1.693	0.878	0.77906	0.97694	0.52995	0.893	<0.001
	Mammals	143	-1.3515	0.922	0.89872	0.94528	0.202	0.559	<0.001
	Other reptiles	49	-1.579	0.856	0.7784	0.9336	0.379	0.814	<0.001
Neck length	Amphibians	116	-1.89	0.299	0.26568	0.33232	0.18	1	<0.001
	Birds	47	0.998	0.464	0.36796	0.56004	0.091	0.982	<0.001
	Dinosaurs	55	-0.284	0.323	0.2446	0.4014	0.139	0.98	<0.001
	Mammals	143	-0.908	0.365	0.34148	0.38852	0.031	0.57	<0.001
	Other reptiles	49	-1.659	0.281	0.19868	0.36332	0.073	0.97	<0.001
Neck volume	Amphibians	116	-6.07	0.89	0.84688	0.93312	0.065	0.934	<0.001
	Birds	47	-3.5	1.03	0.95356	1.10644	0.048	0.555	<0.001
	Dinosaurs	55	-3.48	1.07	1.01904	1.12096	0.082	0.575	<0.001
	Mammals	143	-3.77	1.03	0.99668	1.06332	0.04987	0.802	<0.001
	Other reptiles	49	-4.615	0.993	0.85776	1.12824	0.117	0.971	<0.001

## Sheet: Table S10
Table S10. Results from a phylogenetic ANCOVA for skull length amongst different taxonomic groupings. The data set consists of 116 amphibians, 47 birds, 55 non-avian dinosaurs, 143 mammals, 49 other reptiles (46 extant non-avian reptiles and 3 reptiliomorphs)
Taxonomic grouping	Measurement		df	SS	mean SS	F value	P value
Amphibians vs Birds	Slope	FullModel	4	369.254	0.9095	0.7253	0.4848
		ReducedModel	2	370.573	0.9083
	Intercept	FullModel	4	369.836	0.9109	0.4047	0.6675
		ReducedModel	2	370.573	0.9083
	Slope and intercept	FullModel	6	368.857	0.913	0.4698	0.7579
		ReducedModel	2	370.573	0.9083
	Contribution of slope after accounting for differences in intercept	FullModel	6	368.857	0.913	0.5359	0.5856
		ReducedModel	4	369.836	0.9109
Amphibians vs Dinosaurs	Slope	FullModel	4	365.863	0.9011	2.6135	0.0745
		ReducedModel	2	370.573	0.9083
	Intercept	FullModel	4	327.757	0.8073	26.5185	<0.001
		ReducedModel	2	370.573	0.9083
	Slope and intercept	FullModel	6	299.673	0.7418	23.8958	<0.001
		ReducedModel	2	370.573	0.9083
	Contribution of slope after accounting for differences in intercept	FullModel	6	299.673	0.7418	18.9307	<0.001
		ReducedModel	4	327.757	0.8073
Amphibians vs Mammals	Slope	FullModel	4	368.597	0.9079	1.0884	0.3377
		ReducedModel	2	370.573	0.9083
	Intercept	FullModel	4	342.073	0.8425	16.9132	<0.001
		ReducedModel	2	370.573	0.9083
	Slope and intercept	FullModel	6	304.122	0.7528	22.0686	<0.001
		ReducedModel	2	370.573	0.9083
	Contribution of slope after accounting for differences in intercept	FullModel	6	304.122	0.7528	25.2072	<0.001
		ReducedModel	4	342.073	0.8425
Amphibians vs Other Reptiles	Slope	FullModel	4	366.97	0.9039	1.993	0.1376
		ReducedModel	2	370.573	0.9083
	Intercept	FullModel	4	334.781	0.8246	21.703	<0.001
		ReducedModel	2	370.573	0.9083
	Slope and intercept	FullModel	6	291.036	0.7204	27.6023	<0.001
		ReducedModel	2	370.573	0.9083
	Contribution of slope after accounting for differences in intercept	FullModel	6	291.036	0.7204	30.3625	<0.001
		ReducedModel	4	334.781	0.8246
Birds vs Dinosaurs	Slope	FullModel	4	358.584	0.8832	6.7869	0.0013
		ReducedModel	2	370.573	0.9083
	Intercept	FullModel	4	323.237	0.7962	29.728	<0.001
		ReducedModel	2	370.573	0.9083
	Slope and intercept	FullModel	6	315.823	0.7817	17.509	<0.001
		ReducedModel	2	370.573	0.9083
	Contribution of slope after accounting for differences in intercept	FullModel	6	315.823	0.7817	4.7421	0.0092
		ReducedModel	4	323.237	0.7962
Birds vs Mammals	Slope	FullModel	4	357.105	0.8796	7.6557	0.0005
		ReducedModel	2	370.573	0.9083
	Intercept	FullModel	4	309.661	0.7627	39.9314	<0.001
		ReducedModel	2	370.573	0.9083
	Slope and intercept	FullModel	6	291.568	0.7217	27.3676	<0.001
		ReducedModel	2	370.573	0.9083
	Contribution of slope after accounting for differences in intercept	FullModel	6	291.568	0.7217	12.5348	<0.001
		ReducedModel	4	309.661	0.7627
Birds vs Other Reptiles	Slope	FullModel	4	357.679	0.881	7.318	0.0008
		ReducedModel	2	370.573	0.9083
	Intercept	FullModel	4	320.703	0.7899	31.5666	<0.001
		ReducedModel	2	370.573	0.9083
	Slope and intercept	FullModel	6	312.49	0.7735	18.7732	<0.001
		ReducedModel	2	370.573	0.9083
	Contribution of slope after accounting for differences in intercept	FullModel	6	312.49	0.7735	5.3096	0.0053
		ReducedModel	4	320.703	0.7899
Dinosaurs vs Mammals	Slope	FullModel	4	370.565	0.9127	0.0041	0.9959
		ReducedModel	2	370.573	0.9083
	Intercept	FullModel	4	369.85	0.911	0.3966	0.6728
		ReducedModel	2	370.573	0.9083
	Slope and intercept	FullModel	6	365.648	0.9051	1.3604	0.247
		ReducedModel	2	370.573	0.9083
	Contribution of slope after accounting for differences in intercept	FullModel	6	365.648	0.9051	2.3215	0.0994
		ReducedModel	4	369.85	0.911
Dinosaurs vs Other Reptiles	Slope	FullModel	4	369.479	0.91	0.6012	0.5487
		ReducedModel	2	370.573	0.9083
	Intercept	FullModel	4	367.988	0.9064	1.4261	0.2414
		ReducedModel	2	370.573	0.9083
	Slope and intercept	FullModel	6	364.606	0.9025	1.6529	0.1602
		ReducedModel	2	370.573	0.9083
	Contribution of slope after accounting for differences in intercept	FullModel	6	364.606	0.9025	1.8736	0.1549
		ReducedModel	4	367.988	0.9064
Mammals vs Other Reptiles	Slope	FullModel	4	369.49	0.9101	0.5949	0.5521
		ReducedModel	2	370.573	0.9083
	Intercept	FullModel	4	367.661	0.9056	1.6078	0.2016
		ReducedModel	2	370.573	0.9083
	Slope and intercept	FullModel	6	362.698	0.8978	2.1928	0.0691
		ReducedModel	2	370.573	0.9083
	Contribution of slope after accounting for differences in intercept	FullModel	6	362.698	0.8978	2.764	0.0642
		ReducedModel	4	367.661	0.9056

[truncated: 26 more sheets: Table S11, Table S12, Table S13, Table S14, Table S15, Table S16, Table S17, Table S18, Table S19, Table S20, Table S21, Table S22, Table S23, Table S24, Table S25, Table S26, Table S27, Table S28, Table S29, Table S30 …]
